# Supplementary material for: Fumarate Hydratase Deletion in Pancreatic β Cells Leads to Progressive Diabetes
Source: Cell Rep. 2017 Sep 26;20(13):3135–48. doi: 10.1016/j.celrep.2017.08.093 (PMC5637167; doi:10.1016/j.celrep.2017.08.093)
Supplement: Table S2. Screening Protein Succination in Fh1βKO Murine Islets and in Non-diabetic and T2D Human Islets by Mass Spectrometry, Related to Figure 5 — This list of proteins was established using a false discovery rate of 1%. Protein sequence was confirmed on http://www.uniprot.org/. Quantitative analysis of protein changes was determined using Peaks (Bioinformatics solutions) and the proteins that were detected with significant change of abundance between both conditions are listed. P is the probability that the match between the MS/MS query and the peptide sequence is random. (n=150 islets isolated from 3 Stage II Fh1βKO mice; approximately 150 islets from each of 2 diabetic and 2 nondiabetic adult donors). [file mmc2.xlsx]

## Sheet: Sheet1
Peptide	Succination sites	Confidence score	Accession	Protein	Sample
		(-10logP)
KGLIAAIC(+116.01)AGPTALLAHEIGFGSK	C106	109.84	Q99497	Protein DJ-1	Hu_Ctl_2
GLIAAIC(+116.01)AGPTALLAHEIGFGSK	C106	104.93	Q99497	Protein DJ-1	Hu_Ctl_2
GLIAAIC(+116.01)AGPTALLAHEIGFGSK	C106	94.23	Q99497	Protein DJ-1	Hu_Ctl_1
GLIAAIC(+116.01)AGPTALLAHEIGFGSK	C106	88.61	Q99497	Protein DJ-1	Hu_T2D
KGLIAAIC(+116.01)AGPTALLAHEIGFGSK	C106	72.2	Q99497	Protein DJ-1	Hu_Ctl_1
SQLC(+116.01)SQSLEITR	C802	68.36	Q9Z1Z0	General vesicular transport factor p115	Mouse
GLC(+116.01)SGPGAGEESPAATLPR	C75	62.61	Q80UU9	Membrane-associated progesterone receptor component 2	Mouse
YIC(+116.01)TTSAIQNR	C20	57.51	Q91V92	ATP-citrate synthase	Mouse
IVSNASC(+116.01)TTNC(+105.06)LAPLAK	C150	56.5	P16858	Glyceraldehyde-3-phosphate dehydrogenase	Mouse
YKVC(+116.01)NYGLTFTQK	C65	54.39	Q60931	Voltage-dependent anion-selective channel protein 3	Mouse
DQGSC(+105.06)GSC(+116.01)WAFGAVEAISDR	C108	53.05	P10605	Cathepsin B	Mouse
RGLC(+116.01)SGPGAGEESPAATLPR	C75	51.69	Q80UU9	Membrane-associated progesterone receptor component 2	Mouse
YKWC(+116.01)EYGLTFTEK	C77	50.51	G3UX26	Voltage-dependent anion-selective channel protein 2 (Fragment)	Mouse
HLNEIDLFHC(+116.01)IDPNDSK	C58	50.13	Q9R0Q7	Prostaglandin E synthase 3	Mouse
IHEGC(+116.01)EEPATHNALAK	C870	49.63	Q68FD5	Clathrin heavy chain 1	Mouse
YKVC(+116.01)NYGLTFTQK	C65	48.81	Q9Y277	Voltage-dependent anion-selective channel protein 3	Hu_T2D
VGVGPGSVC(+116.01)TTR	C186	48.25	F6VY18	GMP reductase 1 (Fragment)	Mouse
SYC(+116.01)NDQSTGDIK	C106	47.83	P00493	Hypoxanthine-guanine phosphoribosyltransferase	Mouse
ERPAPAVSSTC(+116.01)ATAEDSSVLYSR	C744	46.46	Q8CGC7	Bifunctional glutamate/proline--tRNA ligase	Mouse
NYLEQPGKEC(+116.01)VQPATK	C998	45.19	O55143	Sarcoplasmic/endoplasmic reticulum calcium ATPase 2	Mouse
C(+105.06)EYPAAC(+116.01)NALETLLIHR	C612	44.8	Q9Z110-2	Isoform Short of Delta-1-pyrroline-5-carboxylate synthase	Mouse
IAGPGLSSC(+116.01)VR	C1434	44.59	Q80X90	Filamin-B	Mouse
KKC(+116.01)LGELIC(+116.01)TLNAANVPAGTEVVC(+105.06)APPTAYIDFAR	C71, C77	39.69	P17751	Triosephosphate isomerase	Mouse
KGLIAAIC(+116.01)AGPTALLAHEVGFGC(+105.06)K	C106	38.96	Q99LX0	Protein DJ-1	Mouse
SC(+116.01)GSSC(+105.06)AVHDLIFWR	C43	38.94	Q9ES97-3	Isoform 3 of Reticulon-3	Mouse
SGGGGGSSGAGGGPSC(+116.01)GTSSSR	C26	38.91	Q9CYN2	Signal peptidase complex subunit 2	Mouse
GSC(+116.01)FHRIIPGFMC(+57.02)QGGDFTR	C52	38.41	P62937	Peptidyl-prolyl cis-trans isomerase A	Hu_T2D
GLC(+116.01)LRLGDALARAGR	C61	38.24	Q1L5Z9	LON peptidase N-terminal domain and RING finger protein 2	Hu_Ctl_1
MREIVHIQIGQC(+116.01)GNQIGAK	C12	37.74	A2AQ07	Tubulin beta-1 chain	Mouse
SLSSC(+116.01)PATSK	C1040	36.52	E9Q174	Unconventional myosin-VI	Mouse
VNTSSALANISLALEQGC(+116.01)AVTLLK	C320	36.36	Q9JKF1	Ras GTPase-activating-like protein IQGAP1	Mouse
YMLDC(+116.01)R	C229	34.43	Q9Y277	Voltage-dependent anion-selective channel protein 3	Hu_T2D
HC(+105.06)EC(+116.01)AEEGTR	C942	34.36	Q6ZQ38	Cullin-associated NEDD8-dissociated protein 1	Mouse
AYDATC(+116.01)LVK	C206	33.85	Q9R0P3	S-formylglutathione hydrolase	Mouse
YYGGAEVVDEIELLC(+116.01)QRR	C119	33.6	P34897	Serine hydroxymethyltransferase, mitochondrial	Hu_T2D
GDNPFPKNADGTIC(+116.01)YDSTHYK	C134	33.42	P14550	Alcohol dehydrogenase [NADP(+)]	Hu_Ctl_2
SQIC(+116.01)DNAALYAQK	C272	31.46	P55060	Exportin-2	Hu_T2D
DILKEMFPYEASTPTGISASC(+116.01)R	C363	31.32	P42167	Lamina-associated polypeptide 2, isoforms beta/gamma	Hu_Ctl_1
LDAAC(+116.01)FWQIWQR	C16	31.05	Q91WD9	Secretagogin	Mouse
AFAC(+116.01)PSSQPLSNAHGTGLVIR	C750	31	E9PUC4	A-kinase anchor protein SPHKAP	Mouse
KEFLC(+116.01)GLPCGFQEVK	C927	30.88	Q9HC10	Otoferlin	Hu_T2D
KDFESC(+116.01)LGAK	C392	30.11	P21399	Cytoplasmic aconitate hydratase	Hu_Ctl_1
SQIC(+116.01)DNAALYAQK	C272	30.11	P55060	Exportin-2	Hu_Ctl_2
TSGASSHHHHC(+116.01)PR	C1337	29.79	Q5VU36	Spermatogenesis-associated protein 31A5	Hu_Ctl_1
GLIAAIC(+116.01)AGPTALLAHEVGFGC(+105.06)K	C106	29.65	Q99LX0	Protein DJ-1	Mouse
EQFESVAQLNNSLKEYGFTEEEEIIMEATC(+116.01)LMDRYQTLLR	C2017	29.46	Q8WXH0	Nesprin-2	Hu_T2D
VAVTEGC(+116.01)QPSR	C1326	28.8	Q80X90	Filamin-B	Mouse
KC(+116.01)TNILNSNGELR	C609	28.68	Q16720	Plasma membrane calcium-transporting ATPase 3	Hu_Ctl_1
TYC(+116.01)YDLR	C296	27.78	Q791V5	Mitochondrial carrier homolog 2	Mouse
IVLTNPVC(+116.01)TEVGEK	C434	27.53	P41091	Eukaryotic translation initiation factor 2 subunit 3	Hu_Ctl_2
QIDLVSC(+116.01)K	C1750	27.31	Q86WI3	Protein NLRC5	Hu_T2D
DTLITQC(+116.01)AQILACYRK	C877	26.95	G3X972	Protein Sec24c	Mouse
KVLC(+116.01)GDPVMR	C908	26.91	Q86VV8	Rotatin	Hu_Ctl_2
SIGTANRPMGAGEALRRVLEC(+116.01)LASGIVMPDGSGIYDPCEK	C278	26.8	Q12906	Interleukin enhancer-binding factor 3	Hu_T2D
GSC(+116.01)FHR	C52	26.65	P62937	Peptidyl-prolyl cis-trans isomerase A	Hu_T2D
CTPAC(+116.01)VSFGPKNRSIGAAAK	C38	26.33	Q3U2G2	Heat shock 70 kDa protein 4	Mouse
IC(+116.01)PAFFLSIPYTCLPVWAGFR	C168	26.28	Q9BZW5	Transmembrane 6 superfamily member 1	Hu_Ctl_1
KKPYEC(+57.02)NELGKTFHC(+116.01)K	C296	26.18	O43830	Zinc finger protein 73	Hu_Ctl_1
GAGQANVC(+116.01)DVVTSTVC(+57.02)LAVLLAAK	C262	25.86	Q9H2B4	Sulfate anion transporter 1	Hu_T2D
GMTTLLSSLGAQC(+116.01)VIASR	C86	25.82	Q16698	2,4-dienoyl-CoA reductase, mitochondrial	Hu_T2D
TVIGC(+116.01)SGFHGDC(+57.02)LTLTKIIEARLK	C82	25.78	P20618	Proteasome subunit beta type-1	Hu_T2D
IIC(+116.01)NTKDNER	C577	25.71	Q16881	Thioredoxin reductase 1, cytoplasmic	Hu_Ctl_2
C(+42.01)(+105.06)NTPTYC(+116.01)DLGK	C8	25.24	Q60931	Voltage-dependent anion-selective channel protein 3	Mouse
YHLEERRGWEDC(+116.01)K	C417	25.18	Q9UKL3	CASP8-associated protein 2	Hu_Ctl_1
QC(+116.01)ASLQAAIADAEQR	C402	24.96	P48668	Keratin, type II cytoskeletal 6C	Hu_Ctl_1
ICHYPFTVKANC(+116.01)ER	C714	24.94	Q92766	Ras-responsive element-binding protein 1	Hu_T2D
ILSLC(+116.01)PEIK	C86	24.66	O94903	Proline synthase co-transcribed bacterial homolog protein	Hu_T2D
EQPTEEEERC(+116.01)PTTLK	C1952	24.66	Q15413	Ryanodine receptor 3	Hu_Ctl_1
VILSSSSSC(+116.01)LLPSK	C125	24.63	Q99KP3	Lambda-crystallin homolog	Mouse
VSPKDNPKPC(+116.01)FK	C2659	24.17	Q5CZC0	Fibrous sheath-interacting protein 2	Hu_Ctl_1
QDLSKQAC(+116.01)EGNLPK	C988	24.11	Q9H1A4	Anaphase-promoting complex subunit 1	Hu_T2D
QSQVVFVLTGDC(+116.01)DDRTHIGYK	C175	24.02	Q96RW7	Hemicentin-1	Hu_T2D
KHPQFIGC(+116.01)LIAVYLEKEPEK	C186	23.98	Q58FF6	Putative heat shock protein HSP 90-beta 4	Hu_Ctl_2
QSQVVFVLTGDC(+116.01)DDRTHIGYK	C175	23.79	Q96RW7	Hemicentin-1	Hu_Ctl_2
KPKTWTFSPQVTRILPC(+116.01)LLDGDCFIR	C448	23.75	O15259	Nephrocystin-1	Hu_Ctl_1
SGCSRDETC(+116.01)KVYPLFGHYGR	C468	23.74	Q86UP6	CUB and zona pellucida-like domain-containing protein 1	Hu_T2D
GAGQANVC(+57.02)DVVTSTVC(+116.01)LAVLLAAK	C270	23.7	Q9H2B4	Sulfate anion transporter 1	Hu_T2D
C(+116.01)DARVLSEDEEDVDFDIIHNANDTFTVKYVPPAAGR	C783	23.68	O75369	Filamin-B	Hu_T2D
GSC(+116.01)HIGGNVATNAGGLR	C198	23.65	Q8N465	D-2-hydroxyglutarate dehydrogenase, mitochondrial	Hu_T2D
GQEC(+116.01)EYPPTQDGR	C135	23.61	P50579	Methionine aminopeptidase 2	Hu_T2D
IMEKC(+116.01)TLPLTGK	C456	23.55	P55809	Succinyl-CoA:3-ketoacid-coenzyme A transferase 1, mitochondrial	Hu_Ctl_2
KQLDSTIGIHPVC(+116.01)AEVFTTLSVTK	C625	23.53	Q16881	Thioredoxin reductase 1, cytoplasmic	Hu_T2D
CHFDYNPYNDNLIPC(+116.01)KEAGLK	C236	23.28	Q9NZW5	MAGUK p55 subfamily member 6	Hu_T2D
KGAC(+116.01)AVEGSKK	C461	23.12	Q14527	Helicase-like transcription factor	Hu_Ctl_2
KVVSNNC(+116.01)TDGVR	C777	23.12	Q8WY21	VPS10 domain-containing receptor SorCS1	Hu_Ctl_2
EAGIC(+116.01)YASIAMATDYDC(+116.01)WKEHEEAVSVDRVLK	C211,C223	23.1	Q13126	S-methyl-5'-thioadenosine phosphorylase	Hu_T2D
KC(+116.01)NMTEEQSKNLCESADGILCSGK	C404	23.07	O95965	Integrin beta-like protein 1	Hu_Ctl_2
NRLYRENDC(+116.01)MFPSR	C102	23.02	Q8NBL1	Protein O-glucosyltransferase 1	Hu_T2D
SGLC(+116.01)SQPEESQLPSTSALGK	C268	22.99	A2RRH5	WD repeat-containing protein 27	Hu_Ctl_1
MAPDHEKAC(+57.02)IAC(+116.01)R	C250	22.77	Q99615	DnaJ homolog subfamily C member 7	Hu_Ctl_2
KEC(+116.01)TVALAPNFTANNR	C159	22.65	Q9UPN4	5-azacytidine-induced protein 1	Hu_T2D
TC(+116.01)YPLESRPTLSLATITDEEMK	C1919	22.26	E9Q7G0	Protein Numa1	Mouse
GSTESC(+116.01)NTTTEDEDLKAR	C385	22.24	Q13555	Calcium/calmodulin-dependent protein kinase type II subunit gamma	Hu_Ctl_2
KANGIITQYC(+116.01)LYMDGR	C2089	22.17	O75445	Usherin	Hu_Ctl_1
GLC(+116.01)LRLGDALARAGR	C61	22.12	Q1L5Z9	LON peptidase N-terminal domain and RING finger protein 2	Hu_Ctl_2
GSFEPQKCWKNNVGHC(+116.01)R	C35	22.05	Q8N687	Beta-defensin 125	Hu_T2D
NPC(+44.03)DETYC(+116.01)GPAAESEKETK	C273	21.99	P15086	Carboxypeptidase B	Hu_Ctl_1
KVC(+116.01)STNDLKELLIFNK	C256	21.95	P09874	Poly [ADP-ribose] polymerase 1	Hu_T2D
TFPTVNPSTGEVIC(+116.01)QVAEGDKEDVDKAVK	C66	21.81	P05091	Aldehyde dehydrogenase, mitochondrial	Hu_T2D
TPMC(+116.01)AHCNQVIR	C420	21.81	Q96HC4	PDZ and LIM domain protein 5	Hu_T2D
HHPYDSGIIYC(+116.01)LSR	C895	21.79	P54132	Bloom syndrome protein	Hu_T2D
GDSGTYDLVLENKC(+116.01)GK	C31140	21.77	Q8WZ42	Titin	Hu_Ctl_1
EGGGGISC(+116.01)VLQDGC(+116.01)VFEKAGVSISVVHGNLSEEAAK	C192,C198	21.61	P36551	Coproporphyrinogen-III oxidase, mitochondrial	Hu_T2D
GPEEKKDC(+116.01)EVVMMIGLPGAGK	C497	21.53	Q00839	Heterogeneous nuclear ribonucleoprotein U	Hu_Ctl_1
QLLPEIC(+116.01)HFLHTCR	C124	21.53	P21359	Neurofibromin	Hu_T2D
C(+116.01)DLKENLLK	C64	21.52	P05106	Integrin beta-3	Hu_Ctl_2
QSGESIDIITRAHGNVQDRIGRPSETGIIGIIDPEC(+116.01)R	C128	21.31	Q16531	DNA damage-binding protein 1	Hu_T2D
GIFGFTDSDC(+116.01)IGK	C274	21.3	P23381	Tryptophanyl-tRNA synthetase, cytoplasmic	Hu_Ctl_2
MAPDHEKAC(+57.02)IAC(+116.01)R	C250	21.26	Q99615	DnaJ homolog subfamily C member 7	Hu_T2D
GAPVTHNGC(+116.01)LLLR	C463	21.2	Q5U651	Ras-interacting protein 1	Hu_Ctl_1
AFVDLASKC(+57.02)QAVIC(+116.01)CR	C911	21.16	O60423	Probable phospholipid-transporting ATPase IK	Hu_Ctl_2
TEGC(+116.01)HIYLSEDALDC(+57.02)EIVSAK	C419	20.9	P40123	Adenylyl cyclase-associated protein 2	Hu_Ctl_1
LRFPC(+116.01)RITESK	C357	20.81	Q9ULJ1	Outer dense fiber protein 2-like	Hu_Ctl_1
HTLEEKLLC(+116.01)LVR	C771	20.8	O43151	Methylcytosine dioxygenase TET3	Hu_Ctl_2
GSC(+116.01)GS(+79.97)E(+14.02)LKDPLAK	C488	20.73	Q14CN4	Keratin, type II cytoskeletal 72	Hu_Ctl_1
KPPC(+116.01)C(+57.02)VLSNPDQK	C102	20.67	Q14938	Nuclear factor 1 X-type	Hu_Ctl_1
KDLEQIFC(+116.01)QFDPK	C318	20.65	Q9ULD0	2-oxoglutarate dehydrogenase-like, mitochondrial	Hu_Ctl_2
EAKAC(+116.01)VVHGSDLKDMTSEQLDEILK	C660	20.63	P50993	Sodium/potassium-transporting ATPase subunit alpha-2	Hu_Ctl_1
RVQRIQESTC(+116.01)FSAELDVPALPR	C173	20.6	Q7L590	Protein MCM10 homolog	Hu_Ctl_2
SGSFYHTC(+116.01)GGSLIAPDWVVTAGHCISR	C58	20.57	P09093	Chymotrypsin-like elastase family member 3A	Hu_T2D
KLDSTGC(+116.01)VCPSGLSPMK	C636	20.56	O14525	Astrotactin-1	Hu_Ctl_1
KPKSMQC(+116.01)KVILLDGSEYTCDVEK	C112	20.54	Q9Y2J2	Band 4.1-like protein 3	Hu_Ctl_1
HTSALC(+116.01)NAC(+57.02)R	C1508	20.33	Q9Y4G6	Talin-2	Hu_T2D
TIHWIKAPNYSC(+116.01)VMTGSWDKTLK	C143	20.25	P78406	mRNA export factor	Hu_T2D
EVHLGAC(+116.01)GALK	C429	20.21	O60716	Catenin delta-1	Hu_Ctl_1
LAKEWC(+116.01)FKPCEIR	C59	20.2	Q9Y2T3	Guanine deaminase	Hu_Ctl_1
LTDYC(+116.01)K(+42.01)K	C394	20.2	P42704	Leucine-rich PPR motif-containing protein, mitochondrial	Hu_Ctl_2
GEVPVEGNLLEVAC(+57.02)HC(+116.01)SSLR	C1901	20.17	O95425	Supervillin	Hu_Ctl_1
RC(+116.01)LQILAAGLFLPGSVGITDPC(+116.01)ESGNFR	C271, C291	20.11	Q12905	Interleukin enhancer-binding factor 2	Hu_Ctl_2
KHPQFIGC(+116.01)LIAVYLEKEPEK	C186	20.11	Q58FF6	Putative heat shock protein HSP 90-beta 4	Hu_Ctl_1
VAMKHPSAVTAC(+116.01)NLDLENLVTDSNR	C325	20.04	Q9Y678	Coatomer subunit gamma	Hu_Ctl_2
LQQAALPLLSNAEC(+116.01)KK	C186	20.03	Q6GPI1	Chymotrypsinogen B2	Hu_Ctl_1
ISDTGSAGLMLVEFFAPWC(+116.01)GHCKR	C60	20.02	P30101	Protein disulfide-isomerase A3	Hu_Ctl_1
GSAFAIGSDGLC(+116.01)CQSR	C110	20.01	Q92499	ATP-dependent RNA helicase DDX1	Hu_Ctl_2
KDLTEYLSRFGEVVDC(+116.01)TIK	C177	19.99	O14979	Heterogeneous nuclear ribonucleoprotein D-like	Hu_Ctl_2
LLACIASRPGQC(+116.01)GRADGYVLEGK	C182	19.87	P62241	40S ribosomal protein S8	Hu_T2D
QLC(+116.01)QEKSCEVKK	C685	19.83	Q8IV35	WD repeat-containing protein 49	Hu_Ctl_1
ISPFSC(+116.01)LKDR	C52	19.81	P32881	Interferon alpha-8	Hu_Ctl_1
QIC(+116.01)VVMLESPPK	C195	19.81	P57721	Poly(rC)-binding protein 3	Hu_Ctl_1
GSNTC(+116.01)EVHFENTK	C271	19.77	Q9H845	Acyl-CoA dehydrogenase family member 9, mitochondrial	Hu_Ctl_1
MRDVVLSIVNDLTIAESNC(+116.01)P(+31.99)R	C2439	19.7	P12111	Collagen alpha-3(VI) chain	Hu_Ctl_1
YKLDC(+116.01)R	C65	19.67	Q60931	Voltage-dependent anion-selective channel protein 3	Mouse
GDFRAQENVPSCC(+116.01)HR	C1359	19.57	Q6ZUB1	FAM75-like protein C9orf79	Hu_Ctl_2
VADPRFIGFCIQKGADC(+116.01)GAK	C275	19.55	Q16222	UDP-N-acetylhexosamine pyrophosphorylase	Hu_Ctl_1
VIFDIVDLC(+116.01)TTWEAMEKCK	C145	19.49	P42330	Aldo-keto reductase family 1 member C3	Hu_Ctl_1
MAPDHEKAC(+116.01)IAC(+57.02)R	C247	19.35	Q99615	DnaJ homolog subfamily C member 7	Hu_Ctl_2
LSAGRIPPC(+116.01)FLVGEGAYR	C163	19.3	Q9H6P5	Threonine aspartase 1	Hu_Ctl_1
VSPKDNPKPC(+116.01)FK	C2659	19.28	Q5CZC0	Fibrous sheath-interacting protein 2	Hu_Ctl_2
KANGIITQYC(+116.01)LYMDGR	C2089	19.25	O75445	Usherin	Hu_T2D
KEC(+116.01)KEVFAFFSHQLLDSLQK	C835	19.2	Q96JB1	Dynein heavy chain 8, axonemal	Hu_Ctl_2
GSC(+116.01)FHRIIPGFMCQGGDFTR	C52	19.19	P62937	Peptidyl-prolyl cis-trans isomerase A	Hu_T2D
GWLLLAAC(+116.01)LSGFAPSPC(+116.01)FNK	C2154, C2163	19.13	Q9UKN7	Unconventional myosin-XV	Hu_Ctl_1
GSVTANMLC(+116.01)AGLESGGKDSCR	C618	19.09	O00187	Mannan-binding lectin serine protease 2	Hu_Ctl_2
VLMTFENLAAWGRCLCAVCPSPTTIVTSGTSTVVC(+116.01)VWELSMTK	C2958	19.05	Q6ZS81	WD repeat- and FYVE domain-containing protein 4	Hu_Ctl_2
EMGGHHIVALC(+116.01)VLKGGYKFFADLLDYIK	C66	19.04	P00492	Hypoxanthine-guanine phosphoribosyltransferase	Hu_Ctl_1
LKEPC(+116.01)LK	C424	19.03	P50570	Dynamin-2	Hu_Ctl_2
KVLC(+116.01)GDPVMR	C908	19.03	Q86VV8	Rotatin	Hu_Ctl_1
SNHEQEVNTLRC(+116.01)QLGDR	C203	18.92	Q15323	Keratin, type I cuticular Ha1	Hu_Ctl_2
KGAEGKPPGHSSHVLC(+116.01)MAISSDGK	C204	18.92	O43818	U3 small nucleolar RNA-interacting protein 2	Hu_T2D
GDSFFIRSHFEC(+116.01)EK	C615	18.88	Q9UDY2	Tight junction protein Z	Hu_T2D
GDNPFPKNADGTIC(+116.01)YDSTHYK	C134	18.86	P14550	Alcohol dehydrogenase [NADP(+)]	Hu_Ctl_1
TTC(+116.01)RAVLNPLCQVDYR	C66	18.82	Q15436	Protein transport protein Sec23A	Hu_T2D
GDLSTALEVAIDC(+116.01)YEK	C848	18.81	P42704	Leucine-rich PPR motif-containing protein, mitochondrial	Hu_T2D
LTSSRTQLPYEYYSLPFC(+116.01)QPSKITYK	C64	18.8	Q92544	Transmembrane 9 superfamily member 4	Hu_T2D
SQIC(+116.01)DNAALYAQK	C272	18.78	Q9ERK4	Exportin-2	Mouse
LVKEVIAVSCGPAQC(+116.01)QETIRTALAMGADR	C66	18.77	P38117	Electron transfer flavoprotein subunit beta	Hu_Ctl_2
AGESEPSEPSDPVLC(+116.01)REK	C15004	18.76	Q8WZ42	Titin	Hu_Ctl_1
ADAGEYSC(+116.01)EAGGQRVSFHLHITEPK	C1146	18.74	Q5VST9	Obscurin	Hu_T2D
TAGRDGLC(+116.01)RLSTYLEELEAVELK	C11	18.71	P59046	NACHT, LRR and PYD domains-containing protein 12	Hu_Ctl_2
KLEAQVQELQSKC(+116.01)SDGER	C1268	18.7	P35749	Myosin-11D51:D78	Hu_T2D
YC(+57.02)RLC(+116.01)NIK	C979	18.7	Q8IX07	Zinc finger protein ZFPM1	Hu_Ctl_2
C(+116.01)LRQAEELR	C748	18.63	Q9UPN4	5-azacytidine-induced protein 1	Hu_Ctl_2
STC(+116.01)IYGGAPK	C200	18.53	P17844	Probable ATP-dependent RNA helicase DDX5	Hu_T2D
AETAANRIC(+116.01)KVLAVNQENEHLMEDYEK	C282	18.52	O43707	Alpha-actinin-4	Hu_T2D
GSRIHLSSETHRSC(+116.01)LLR	C497	18.52	Q8IYX3	Coiled-coil domain-containing protein 116	Hu_Ctl_1
GSC(+116.01)FHRIIPGFMCQGGDFTR	C52	18.49	P62937	Peptidyl-prolyl cis-trans isomerase A	Hu_Ctl_1
MVMTVFAC(+116.01)LMGK	C618	18.45	P13796	Plastin-2	Hu_Ctl_1
TLFKCIC(+116.01)IRAQFGGK	C156	18.39	Q9P1Y6	PHD and RING finger domain-containing protein 1	Hu_Ctl_1
VTKC(+116.01)C(+44.03)TESLVNR	C500	18.36	P02768	Serum albumin	Hu_T2D
GSFEPQKCWKNNVGHC(+116.01)R	C35	18.36	Q8N687	Beta-defensin 125	Hu_Ctl_2
IMTEKELLAVAC(+116.01)EQFLGKNVQDIK	C88	18.35	Q14254	Flotillin-2	Hu_T2D
EELPDNFPKEIPGIC(+116.01)YFLEVR	C694	18.32	P33402	Guanylate cyclase soluble subunit alpha-2	Hu_Ctl_1
LTESKSTVPHAYATADC(+116.01)DLGAVLK	C307	18.32	O00330	Pyruvate dehydrogenase protein X component, mitochondrial	Hu_T2D
GDSGAAPDVDDKLC(+116.01)LR	C986	18.32	Q12888	Tumor suppressor p53-binding protein 1	Hu_T2D
MVMTVFAC(+116.01)LMGK	C618	18.27	P13796	Plastin-2	Hu_T2D
EMAWKVNMYRGYLAIC(+116.01)HPEEQQLSFIER	C2894	18.24	Q9Y4A5	Transformation/transcription domain-associated protein	Hu_Ctl_1
KVC(+116.01)STNDLKELLIFNK	C256	18.23	P09874	Poly [ADP-ribose] polymerase 1	Hu_Ctl_1
WKDCLC(+116.01)AK	C96	18.22	Q96SC8	Doublesex- and mab-3-related transcription factor A2	Hu_Ctl_2
SQNNSSVDPC(+116.01)MRNLDECEVCR	C686	18.2	Q13342	Nuclear body protein SP140	Hu_T2D
SGRYEAAFPFLSPC(+116.01)GR	C98	18.15	Q6P1X6	UPF0598 protein C8orf82	Hu_Ctl_1
QLHPSNC(+116.01)LGIR	C284	18.09	Q9C0H6	Kelch-like protein 4	Hu_Ctl_1
TGQATVASGIPAGWMGLDC(+116.01)GPESSKKYAEAVTR	C316	17.99	P00558	Phosphoglycerate kinase 1	Hu_Ctl_1
VFDFELSSQDMTTLLSYNRNWRVC(+57.02)ALLSC(+116.01)TSHK	C304	17.98	P15121	Aldose reductase	Hu_Ctl_2
ILDSNEPC(+116.01)GGQK	C881	17.94	A8K2U0	Alpha-2-macroglobulin-like protein 1	Hu_T2D
GSKAGMC(+116.01)AC(+57.02)HSPLPSIR	C322	17.93	Q12882	Dihydropyrimidine dehydrogenase [NADP+]	Hu_Ctl_2
GSASFGSKSLSC(+116.01)LGGSR	C51	17.9	Q14CN4	Keratin, type II cytoskeletal 72	Hu_Ctl_2
QEGAKLLC(+116.01)GGGIAADR	C386	17.87	P05091	Aldehyde dehydrogenase, mitochondrial	Hu_Ctl_2
KQEVRIQELQC(+116.01)SNLYLEK	C328	17.87	Q8TC20	Cancer-associated gene 1 protein	Hu_Ctl_1
GDMMCVNQNGGYLC(+116.01)IPR	C68	17.85	Q9UBX5	Fibulin-5	Hu_Ctl_1
ELQHQEVDEGGTAHLC(+116.01)CELSRAGASVEWRK	C3999	17.78	Q5VST9	Obscurin	Hu_Ctl_2
AIYNVSQC(+116.01)PGHQATPR	C718	17.74	Q9BQS7	Hephaestin	Hu_Ctl_2
TLLAKAIANEC(+116.01)QANFISIK	C535	17.74	P55072	Transitional endoplasmic reticulum ATPase	Hu_T2D
IQCTEPSPALLVSSSC(+116.01)R	C2057	17.71	E9Q7G4	BAH and coiled-coil domain-containing protein 1	Mouse
SGSSRNLLKTDDLSNDVC(+116.01)AVLK	C394	17.6	Q16513	Serine/threonine-protein kinase N2	Hu_T2D
ASVFEALDSALKDIC(+116.01)DQIKAEK	C739	17.59	O94875	Sorbin and SH3 domain-containing protein 2	Hu_T2D
GDSCQEC(+116.01)APGFYRDVK	C1845	17.56	O15230	Laminin subunit alpha-5	Hu_Ctl_2
GGVFVC(+116.01)SHGR	C447	17.53	Q9UK96	F-box only protein 10	Hu_T2D
VAGC(+116.01)FVSKGSFQGHLTTSVK	C148	17.48	Q6DN03	Putative histone H2B type 2-C	Hu_Ctl_1
GSYRC(+116.01)VC(+116.01)PRGYR	C5298	17.47	Q96RW7	Hemicentin-1	Hu_T2D
DKDPATEERC(+116.01)ISDGVIYSIR	C874	17.41	Q8TF46	DIS3-like exonuclease 1	Hu_Ctl_2
SGWC(+116.01)RCPRR	C11	17.4	O43615	Mitochondrial import inner membrane translocase subunit TIM44	Hu_Ctl_1
GDTISC(+116.01)NVTYPGR	C668	17.39	P53420	Collagen alpha-4(IV) chain	Hu_Ctl_2
VSEKIAQNQIHVQYSTDFGVSWNYLVPQC(+116.01)LPADPK	C2793	17.35	P78509	Reelin	Hu_T2D
SGQLFC(+116.01)SPILALEEITKQQTKQNC(+116.01)TK	C811, C829	17.34	Q5FWF4	Zinc finger Ran-binding domain-containing protein 3	Hu_Ctl_2
SQIC(+116.01)DNAALYAQK	C272	17.33	P55060	Exportin-2	Hu_Ctl_1
DTPGITGSSC(+116.01)PQRTLHVPSNTQK	C953	17.32	Q8NDH2	Uncharacterized protein C13orf40	Hu_Ctl_2
ELETVC(+116.01)NDVLSLLDK	C97	17.29	Q04917	14-3-3 protein eta	Hu_Ctl_2
RCEAFGWHAIIVDGHSVEELC(+116.01)KAFGQAK	C225	17.29	P29401	Transketolase	Hu_T2D
ALSDHHIYLEGTLLKPNMVTPGHAC(+116.01)TQK	C240	17.26	P04075	Fructose-bisphosphate aldolase A	Hu_Ctl_2
YYLLC(+116.01)YKSSEEPR	C1005	17.19	Q8NEV4	Myosin-IIIa	Hu_T2D
TVAAVMAC(+116.01)RNEVQK	C338	17.19	Q8N766	Uncharacterized protein KIAA0090	Hu_T2D
NSLLTDIIAAYQRFC(+116.01)SRPPKGFEK	C66	17.14	Q9Y4W6	AFG3-like protein 2	Hu_Ctl_1
FENLC(+116.01)KFMK	C337	17.12	Q58FF8	Putative heat shock protein HSP 90-beta 2	Hu_Ctl_2
ISGADINSIC(+116.01)QESGMLAVRENRYIVLAK	C379	17.1	P43686	26S protease regulatory subunit 6B	Hu_T2D
LVRKC(+116.01)DVLNR	C47	17.1	Q2TAA2	Isoamyl acetate-hydrolyzing esterase 1 homolog	Hu_Ctl_2
AVLNPLC(+116.01)QVDYR	C74	17.1	Q15437	Protein transport protein Sec23B	Hu_Ctl_2
LALAPAARPPRPGAC(+116.01)SRCGALASR	C287	17.08	Q7Z7A3	Cytoplasmic tRNA 2-thiolation protein 1	Hu_Ctl_1
QDVETC(+116.01)LSIPDIKTAFSDCTSK	C141	17.07	Q13795	ADP-ribosylation factor-related protein 1	Hu_T2D
SGTKQLLADFSC(+116.01)NK	C677	17.03	Q08188	Protein-glutamine gamma-glutamyltransferase E	Hu_Ctl_1
TSRAPSVATVGSIC(+116.01)DLNLK	C2115	17.02	O75369	Filamin-B	Hu_T2D
LC(+116.01)QPKPK	C117	16.97	F6QL70	Protein Gm17669	Mouse
TLC(+116.01)LRQNLIK	C104	16.97	Q15435	Protein phosphatase 1 regulatory subunit 7	Hu_T2D
LC(+116.01)KDCKVADGK	C39	16.96	Q9BW30	Tubulin polymerization-promoting protein family member 3	Hu_Ctl_2
CVCEPGWSGPRC(+116.01)SQSLAR	C729	16.93	Q9UM47	Neurogenic locus notch homolog protein 3	Hu_Ctl_2
VIFDTVDLSATWEVMEKC(+116.01)K	C154	16.93	P17516	Aldo-keto reductase family 1 member C4	Hu_Ctl_1
KDLTEYLSRFGEVVDC(+116.01)TIK	C177	16.87	O14979	Heterogeneous nuclear ribonucleoprotein D-like	Hu_Ctl_1
TC(+116.01)KDQLVGQKFSSLLEGCYAK	C980	16.84	Q7Z5P9	Mucin-19	Hu_Ctl_2
ILDKC(+116.01)NEIINWLDK	C574	16.81	P11142	Heat shock cognate 71 kDa protein	Hu_T2D
GSDLPPDPHNC(+116.01)GK	C107	16.81	Q92610	Zinc finger protein 592	Hu_T2D
VDCQAYAQTC(+116.01)QKAGIR	C735	16.77	Q8IXB1	DnaJ homolog subfamily C member 10	Hu_Ctl_1
GSSNFC(+116.01)VKNIKQAEFGR	C106	16.77	O43865	Putative adenosylhomocysteinase 2	Hu_Ctl_1
RLC(+116.01)LPELLEC(+105.06)IR	C136	16.76	D3Z7C8	Branched-chain-amino-acid aminotransferase	Mouse
KGEIC(+57.02)HLLC(+116.01)KPEYAYGSAGSLPK	C107	16.76	Q13451	Peptidyl-prolyl cis-trans isomerase FKBP5	Hu_T2D
SWQVPPPAPEVQIRTPRVNC(+116.01)PEK	C91	16.74	Q9NWV8	BRCA1-A complex subunit MERIT40	Hu_Ctl_2
DGKAC(+116.01)STLSLSGPELK	C1068	16.71	Q8TF72	Protein Shroom3	Hu_Ctl_1
ISGADINSIC(+116.01)QESGMLAVRENRYIVLAK	C379	16.69	P43686	26S protease regulatory subunit 6B	Hu_Ctl_2
QRALAIMC(+116.01)RVYVGSIYYELGEDTIR	C129	16.67	Q9UHX1	Poly(U)-binding-splicing factor PUF60	Hu_Ctl_2
NC(+116.01)PELHHLDLTGCLR	C218	16.65	Q9H469	F-box only protein 37	Hu_Ctl_2
IAEVDC(+116.01)TAERNIC(+57.02)SKYSVR	C381	16.6	Q8NBS9	Thioredoxin domain-containing protein 5	Hu_Ctl_2
DLSHIGDAVVISC(+116.01)AK	C162	16.57	P12004	Proliferating cell nuclear antigen	Hu_Ctl_1
LPLDGGLDKMEDIPEEC(+116.01)ENISSLVAFENLK	C144	16.56	Q460N5	Poly [ADP-ribose] polymerase 14	Hu_T2D
VIGSGC(+116.01)NLDSARFR	C164	16.52	P07195	L-lactate dehydrogenase B chain	Hu_Ctl_1
KLENC(+116.01)NYAVELGKHPAK	C463	16.5	P13797	Plastin-3	Hu_Ctl_1
EAKAC(+116.01)VVHGSDLKDMTSEQLDEILK	C660	16.49	P50993	Sodium/potassium-transporting ATPase subunit alpha-2	Hu_T2D
KEC(+116.01)EEEAINIQSTAPEEEHESPR	C277	16.47	P46939	Utrophin	Hu_Ctl_1
KSPSPGYPLVC(+116.01)VTPCDPHFPR	C3194	16.43	Q86XX4	Extracellular matrix protein FRAS1	Hu_Ctl_1
KGEQC(+116.01)VHTASGPR	C1357	16.38	Q04721	Neurogenic locus notch homolog protein 2	Hu_Ctl_2
GSAVC(+116.01)VYSMADIR	C372	16.34	Q13275	Semaphorin-3F	Hu_T2D
QYIQC(+57.02)LYAFEC(+116.01)KIER	C1105	16.31	O14497	AT-rich interactive domain-containing protein 1A	Hu_T2D
APGPSTGDLTGPGPC(+116.01)PR	C6257	16.31	Q5VST9	Obscurin	Hu_Ctl_2
VAMKHPSAVTAC(+116.01)NLDLENLVTDSNR	C325	16.3	Q9Y678	Coatomer subunit gamma	Hu_T2D
FEFEC(+116.01)HQPK	C1478	16.27	Q92673	Sortilin-related receptor	Hu_Ctl_2
GVTAC(+116.01)HVALAAYLCGKPDVAVYDGSWSEWFR	C255	16.23	Q16762	Thiosulfate sulfurtransferase	Hu_Ctl_1
VRKALPELYAFTAC(+116.01)MWLR	C322	16.21	O95502	Neuronal pentraxin receptor	Hu_Ctl_1
AVISPDGEC(+116.01)SIDDLSFYVNR	C212	16.18	Q5JQC9	A-kinase anchor protein 4	Hu_Ctl_2
GSC(+116.01)C(+57.02)GGDGAADGRGPGR	C17	16.16	Q2TAM9	Tumor suppressor candidate gene 1 protein	Hu_Ctl_1
DAHSQGEVVSC(+116.01)LEK	C269	16.15	Q92896	Golgi apparatus protein 1	Hu_Ctl_2
DGEIYC(+116.01)KGC(+57.02)YAK	C167	16.14	P21291	Cysteine and glycine-rich protein 1	Hu_Ctl_2
NDSVIQQLATIFTHC(+116.01)YGSSPIPSIPEIRKTLPAR	C814	16.13	Q8N961	Ankyrin repeat and BTB/P	Hu_Ctl_2
KIAELC(+116.01)DDPKE(+14.02)R	C422	16.13	P18206	Vinculin	Hu_T2D
KFIGNPFTPLHC(+116.01)AIINDHGNCASLLLGAIDSSIVSCRDDK	C810	16.1	Q8N8A2	Serine/threonine-protein phosphatase 6 regulatory ankyrin repeat subunit B	Hu_T2D
VSHLHREPPETGVPDLC(+116.01)LEPPK	C307	16.09	Q5HY64	Putative protein FAM47C	Hu_Ctl_2
CYVIIC(+116.01)K	C839	16.06	Q5T6X5	G-protein coupled receptor family C group 6 member A	Hu_T2D
GSVVYQC(+116.01)NAGFR	C2742	16.03	Q7Z408	CUB and sushi domain-containing protein 2	Hu_Ctl_1
DGYRKAWNNQVC(+116.01)C(+116.01)K	C352, C353	16.02	P51610	Host cell factor 1	Hu_T2D
KGC(+116.01)PPDDIENPR	C75	16.01	P05556	Integrin beta-1	Hu_T2D
QPHLC(+116.01)IQYEVLEAAQLAIESLDGILVDGIC(+57.02)IK	C546	16.01	Q96IC2	Putative RNA exonuclease NEF-sp	Hu_Ctl_1
KGAEGKPPGHSSHVLC(+116.01)MAISSDGK	C204	16	O43818	U3 small nucleolar RNA-interacting protein 2	Hu_Ctl_2
TAREFDTSPGLKC(+116.01)LLK	C1792	15.98	Q5TH69	Brefeldin A-inhibited guanine nucleotide-exchange protein 3	Hu_Ctl_2
C(+116.01)SEPLVDLIYFWK	C278	15.97	Q9NZU5	LIM and cysteine-rich domains protein 1	Hu_Ctl_2
DVSKVTAFQYGIVLLHC(+116.01)SPDK	C239	15.96	Q6X9E4	F-box/WD repeat-containing protein 12	Hu_T2D
SLQHLCRC(+116.01)ALR	C393	15.93	D3Z651	Ankyrin repeat and SOCS box protein 10	Mouse
WCHMPFFAKTVTGC(+116.01)FVR	C385	15.93	Q92541	RNA polymerase-associated protein RTF1 homolog	Hu_Ctl_2
SC(+116.01)NLYNNLTNVEGRIEPPPGK	C1093	15.9	O95450	A disintegrin and metalloproteinase with thrombospondin motifs 2	Hu_Ctl_2
KGYEVIYLTEPVDEYC(+116.01)IQALPEFDGK	C576	15.89	P14625	Endoplasmin	Hu_Ctl_1
KIIPIPEQSMVQMVC(+116.01)HLLECLLTTEDIPADCPK	C2349	15.87	Q9NYC9	Dynein heavy chain 9, axonemal	Hu_T2D
QLIC(+116.01)DPSYIPDRVR	C282	15.86	P31150	Rab GDP dissociation inhibitor alpha	Hu_T2D
TIQVDNTDAEGRLILADALC(+116.01)YAHTFNPK	C376	15.85	P28838	Cytosol aminopeptidase	Hu_T2D
VTRFC(+116.01)PLEGKANK	C301	15.84	Q86Y38	Xylosyltransferase 1	Hu_Ctl_1
YDRIC(+116.01)EEAYGR	C553	15.76	Q9ULD0	2-oxoglutarate dehydrogenase-like, mitochondrial	Hu_Ctl_2
GDYNKC(+116.01)RELC(+57.02)EK	C278	15.76	P31948	Stress-induced-phosphoprotein 1	Hu_T2D
TPLHYAAANGSYQC(+116.01)AVTLVTAGAGVNEADCK	C471	15.73	Q8NB46	Serine/threonine-protein phosphatase 6 regulatory ankyrin repeat subunit C	Hu_Ctl_2
SSSLKEYPPC(+116.01)K	C452	15.7	O14513	Nck-associated protein 5	Hu_T2D
KSDESLEQYFYSFVAMC(+116.01)R	C1506	15.58	Q8TD26	Chromodomain-helicase-DNA-binding protein 6	Hu_Ctl_2
DGGCSLPILRNITKQIC(+116.01)CCSR	C431	15.53	Q8N2S1	Latent-transforming growth factor beta-binding protein 4	Hu_T2D
KLAPTC(+116.01)KSELPR	C512	15.53	Q96TA1	Niban-like protein 1	Hu_T2D
GDPC(+116.01)QACSLRVC(+57.02)R	C81	15.52	Q8TDW5	Synaptotagmin-like protein 5	Hu_Ctl_2
NC(+116.01)IPC(+57.02)PYIGDPCIVRYR	C1564	15.51	O60522	Tudor domain-containing protein 6	Hu_Ctl_2
SGC(+57.02)EGHLPWPNGIC(+116.01)TK	C205	15.43	Q8TAT6	Nuclear protein localization protein 4 homolog	Hu_T2D
SLAYLRTEC(+116.01)YGYALGDATR	C77	15.4	P53041	Serine/threonine-protein phosphatase 5	Hu_Ctl_1
DGEIYC(+116.01)KGC(+57.02)YAK	C167	15.39	P21291	Cysteine and glycine-rich protein 1	Hu_T2D
LLETEC(+116.01)PQYIRK	C42	15.36	P05109	Protein S100-A8	Hu_T2D
SC(+116.01)LPCLPAASCGPSAAR	C423	15.36	Q92764	Keratin, type I cuticular Ha5	Hu_Ctl_1
LRNSAC(+116.01)AVSEGC(+116.01)TLLSQALR	C331, C337	15.36	Q9H1K6	Mesoderm development candidate 1	Hu_Ctl_2
KIFIMKCSQC(+116.01)HTVEK	C18	15.32	P99999	Cytochrome c	Hu_Ctl_1
AVELLGDIVQNC(+116.01)SLEDSQIEK	C154	15.32	P31930	Cytochrome b-c1 complex subunit 1, mitochondrial	Hu_T2D
QQADSNC(+116.01)GFAEEYEDLKLVGISQPK	C1039	15.3	Q12913	Receptor-type tyrosine-protein phosphatase eta	Hu_T2D
KKASNSIISC(+116.01)FNNAPPAK	C33	15.28	Q9Y2M0	Fanconi-associated nuclease 1	Hu_Ctl_2
VENSGTYVC(+116.01)EARNDAGTASC(+57.02)SIELKVK	C5861	15.27	Q8WZ42	Titin	Hu_T2D
LYC(+57.02)GRHYC(+116.01)DSEKPR	C294	15.27	Q9UGI8	Testin	Hu_Ctl_2
LTADKDFQASC(+116.01)LLGAARLNVAR	C1947	15.25	O15050	TPR and ankyrin repeat-containing protein 1	Hu_Ctl_1
GSLENHC(+116.01)TGNPR	C960	15.23	Q9H2X6	Homeodomain-interacting protein kinase 2	Hu_Ctl_2
RLGSC(+116.01)GGTGSVR	C15	15.2	Q7Z3Y8	Keratin, type I cytoskeletal 27	Hu_Ctl_1
MSSSGAKDKPELQFPFLQDEDTVATLLEC(+116.01)K	C49	15.17	P09543	2',3'-cyclic-nucleotide 3'-phosphodiesterase	Hu_T2D
KPRLNVC(+116.01)QKSEIIPETNQIYENDNK	C813	15.17	Q562F6	Shugoshin-like 2	Hu_Ctl_1
KGFQAVHSTEC(+116.01)GGRLK	C889	15.16	Q9Y6L7	Tolloid-like protein 2	Hu_T2D
KGLLIAC(+116.01)LCHDLDHRGFSNSYLQK	C550	15.12	Q9Y233	cAMP and cAMP-inhibited cGMP 3',5'-cyclic phosphodiesterase 10A	Hu_Ctl_1
C(+116.01)EAGTENWQRVNTELPVK	C676	15.12	P52179	Myomesin-1	Hu_Ctl_1
GGVFVC(+116.01)SHGR	C447	15.11	Q9UK96	F-box only protein 10	Hu_Ctl_1
KVVPC(+116.01)LVTPVTGRENSTAK	C991	15.1	O75369	Filamin-B	Hu_Ctl_1
GSNTC(+116.01)EVHFENTK	C271	15.09	Q9H845	Acyl-CoA dehydrogenase family member 9, mitochondrial	Hu_T2D
ALIESYQNLTRVADYC(+116.01)ENNYIQATDK	C33	15.08	Q8IZP0	Abl interactor 1	Hu_T2D
FTEAYGSLVLC(+116.01)SLCLRNR	C151	15.06	Q9Y546	Leucine-rich repeat-containing protein 42	Hu_Ctl_1
QFRELPDSVPQEC(+116.01)TVR	C1553	15.05	Q9NZM1	Myoferlin	Hu_Ctl_1
QC(+116.01)KQVLLPPK	C742	15.02	A6NM62	Leucine-rich repeat-containing protein 53	Hu_Ctl_1
SMRLPHC(+116.01)SLQR	C980	15.01	P59047	NACHT, LRR and PYD domains-containing protein 5	Hu_Ctl_2
AC(+116.01)LERIQELEDLLAK	C317	15	P20700	Lamin-B1	Hu_T2D
